# Supplementary material for: Genetically predicted stigmasterol and brain tumor risk: A Mendelian randomization study
Source: Medicine (Baltimore). 2026 May 15;105(20):e48870. doi: 10.1097/MD.0000000000048870 (PMC13183147; doi:10.1097/MD.0000000000048870)
Supplement: Supplementary file 1 [file medi-105-e48870-s001.xlsx]

## Sheet: Supplemental Digital Content 1
Supplemental Digital Content 1. The genetic instruments used for stigmasterol and lipid metabolic traits
SNP	Chromosome (exposure)	Position (exposure)	Effect allele	Other allele	Effect allele frequency (exposure)	Beta (exposure)	SE (exposure)	P value (exposure)	F statistic
rs75248925	1	58547745	C	G	0.053	0.05	0.011	9.57e-06	19.584
rs6741228	2	22548774	C	T	0.559	-0.023	0.005	7.52e-06	20.08
rs10208987	2	44043135	G	T	0.081	-0.044	0.009	1.83e-06	22.79
rs17424122	2	44075217	A	T	0.059	0.08	0.011	3.36e-12	48.462
rs114818032	2	44094652	G	A	0.045	0.077	0.011	2.1e-11	44.893
rs72781411	5	94610171	A	T	0.038	-0.069	0.013	1.67e-07	27.423
rs7808003	7	44572558	T	C	0.272	-0.032	0.006	1.95e-08	31.577
rs10488142	7	55195947	T	C	0.121	-0.034	0.008	6.41e-06	20.388
rs11825591	11	61693684	T	C	0.034	-0.066	0.014	2.35e-06	22.351
rs76758866	13	74235387	T	C	0.022	-0.194	0.041	2.12e-06	22.353
rs1441043	13	111367650	G	A	0.715	-0.026	0.006	6.17e-06	20.425
rs72842819	17	7328821	C	A	0.099	-0.039	0.009	7.86e-06	20.004
rs139687978	18	63986700	T	C	0.022	-0.165	0.037	8.62e-06	19.804
rs7412	19	45412079	T	C	0.088	-0.073	0.01	1.87e-14	58.702
rs1800961	20	43042364	T	C	0.025	-0.081	0.017	1.8e-06	22.836
