# Supplementary material for: Genetically predicted stigmasterol and brain tumor risk: A Mendelian randomization study
Source: Medicine (Baltimore). 2026 May 15;105(20):e48870. doi: 10.1097/MD.0000000000048870 (PMC13183147; doi:10.1097/MD.0000000000048870)
Supplement: Supplementary file 2 [file medi-105-e48870-s002.xlsx]

## Sheet: Supplemental Digital Content 2
Supplemental Digital Content 2. Harmonization and retained genetic variants across exposure and outcome datasets
SNP	Effect allele (exposure)	Other allele (exposure)	Effect allele frequency (exposure)	Beta (exposure)	SE (exposure)	P value (exposure)	Effect allele (outcome)	Other allele (outcome)	Effect allele frequency(outcome)	Beta (outcome)	SE (outcome)	P value (outcome)
rs10208987	G	T	0.081	-0.044	0.009	1.828e-06	G	T	0.114	0.075	0.089	0.4
rs10488142	T	C	0.121	-0.034	0.008	6.41e-06	T	C	0.146	-0.041	0.057	0.474
rs114818032	G	A	0.045	0.077	0.011	2.098e-11	G	A	0.04	-0.064	0.125	0.608
rs11825591	T	C	0.034	-0.066	0.014	2.345e-06	T	C	0.025	0.007	0.137	0.959
rs139687978	T	C	0.022	-0.165	0.037	8.617e-06	T	C	0.014	0.014	0.217	0.948
rs1441043	G	A	0.715	-0.026	0.006	6.175e-06	G	A	0.74	0.012	0.047	0.8
rs17424122	A	T	0.059	0.08	0.011	3.361e-12	A	T	0.066	-0.032	0.101	0.753
rs1800961	T	C	0.025	-0.081	0.017	1.797e-06	T	C	0.029	-0.125	0.125	0.317
rs6741228	C	T	0.559	-0.023	0.005	7.523e-06	C	T	0.482	0.005	0.042	0.91
rs72781411	A	T	0.038	-0.069	0.013	1.669e-07	A	T	0.047	-0.095	0.118	0.418
rs72842819	C	A	0.099	-0.039	0.009	7.859e-06	C	A	0.108	0.005	0.08	0.952
rs7412	T	C	0.088	-0.073	0.01	1.869e-14	T	C	0.064	-0.14	0.084	0.094
rs75248925	C	G	0.053	0.05	0.011	9.567e-06	C	G	0.05	-0.162	0.114	0.156
rs76758866	T	C	0.022	-0.194	0.041	2.118e-06	T	C	0.006	0.63	0.631	0.318
rs7808003	T	C	0.272	-0.032	0.006	1.954e-08	T	C	0.211	0.01	0.055	0.854
