# Supplementary material for: Genetically predicted stigmasterol and brain tumor risk: A Mendelian randomization study
Source: Medicine (Baltimore). 2026 May 15;105(20):e48870. doi: 10.1097/MD.0000000000048870 (PMC13183147; doi:10.1097/MD.0000000000048870)
Supplement: Supplementary file 3 [file medi-105-e48870-s003.xlsx]

## Sheet: Supplemental Digital Content 3
Supplemental Digital Content 3. Heterogeneity and pleiotropy tests in the Mendelian randomization analyses
Test	Method	Statistic	P value
Heterogeneity (Cochran's Q)	MR Egger	8.939	0.778
Heterogeneity (Cochran's Q)	Inverse variance weighted	9.086	0.825
Directional pleiotropy (MR-Egger intercept)	MR-Egger intercept	-0.016	0.707
