# Supplementary material for: Genetically predicted stigmasterol and brain tumor risk: A Mendelian randomization study
Source: Medicine (Baltimore). 2026 May 15;105(20):e48870. doi: 10.1097/MD.0000000000048870 (PMC13183147; doi:10.1097/MD.0000000000048870)
Supplement: Supplementary file 4 [file medi-105-e48870-s007.xlsx]

## Sheet: Supplemental Digital Content 7
Supplemental Digital Content 7. Additional Mendelian randomization results for lipid metabolic traits
Trait group	Exposure	Outcome	GWAS ID	Method	No. of SNPs	Beta	SE	OR (95%CI)	P value
Lipid traits	Total stigmasterol	Apolipoprotein B (ApoB)	met-d-ApoB	IVW	17	0.669	0.428	1.95 (0.84-4.52)	0.118
Lipid traits	Total stigmasterol	Apolipoprotein B (ApoB)	met-d-ApoB	Weighted median	17	0.006	0.055	1.01 (0.90-1.12)	0.916
Lipid traits	Total stigmasterol	Apolipoprotein B (ApoB)	met-d-ApoB	MR-Egger	17	0.617	0.783	1.85 (0.40-8.59)	0.442
Lipid traits	Total stigmasterol	Low-density lipoprotein cholesterol (LDL-C)	ebi-a-GCST90092814	IVW	15	0.862	0.568	2.37 (0.78-7.21)	0.129
Lipid traits	Total stigmasterol	Low-density lipoprotein cholesterol (LDL-C)	ebi-a-GCST90092814	Weighted median	15	0.064	0.059	1.07 (0.95-1.12)	0.273
Lipid traits	Total stigmasterol	Low-density lipoprotein cholesterol (LDL-C)	ebi-a-GCST90092814	MR-Egger	15	0.819	1.014	2.27 (0.31-16.55)	0.434
Lipid traits	Total stigmasterol	Triglycerides (TG)	ieu-b-4850	IVW	12	-0.083	0.165	0.92 (0.67-1.27)	0.615
Lipid traits	Total stigmasterol	Triglycerides (TG)	ieu-b-4850	Weighted median	12	0.079	0.073	1.08 (0.94-1.25)	0.283
Lipid traits	Total stigmasterol	Triglycerides (TG)	ieu-b-4850	MR-Egger	12	-0.082	0.293	0.92 (0.52-1.64)	0.786
Metabolic traits	Total stigmasterol	Body mass index (BMI)	ukb-b-2303	IVW	17	0.003	0.028	1.00 (0.95-1.06)	0.915
Metabolic traits	Total stigmasterol	Body mass index (BMI)	ukb-b-2303	Weighted median	17	0.004	0.023	1.00 (0.96-1.05)	0.87
Metabolic traits	Total stigmasterol	Body mass index (BMI)	ukb-b-2303	MR-Egger	17	-0.051	0.048	0.95 (0.86-1.04)	0.304
Metabolic traits	Total stigmasterol	Type 2 diabetes (T2D)	ieu-a-1090	IVW	13	0.467	0.562	1.60 (0.53-4.80)	0.406
Metabolic traits	Total stigmasterol	Type 2 diabetes (T2D)	ieu-a-1090	Weighted median	13	0.043	0.688	1.04 (0.27-4.02)	0.95
Metabolic traits	Total stigmasterol	Type 2 diabetes (T2D)	ieu-a-1090	MR-Egger	13	1.112	1.192	3.04 (0.29-31.47)	0.371
