# Supplementary material for: Genetically predicted stigmasterol and brain tumor risk: A Mendelian randomization study
Source: Medicine (Baltimore). 2026 May 15;105(20):e48870. doi: 10.1097/MD.0000000000048870 (PMC13183147; doi:10.1097/MD.0000000000048870)
Supplement: Supplementary file 5 [file medi-105-e48870-s008.xlsx]

## Sheet: Supplemental Digital Content 8
Supplemental Digital Content 8. Mendelian randomization analyses using glioblastoma as the outcome
Exposure	Outcome	Outcome GWAS ID	Method	No. of SNPs	OR (95% CI)	P value
Total stigmasterol	Glioblastoma (GBM)	finn-b-C3_GBM	IVW	17	1.41 (0.12-17.29)	0.789
Total stigmasterol	Glioblastoma (GBM)	finn-b-C3_GBM	Weighted median	17	1.83 (0.06-56.80)	0.73
Total cholesterol (TC)	Glioblastoma (GBM)	finn-b-C3_GBM	IVW	192	1.38 (0.63-3.03)	0.416
Total cholesterol (TC)	Glioblastoma (GBM)	finn-b-C3_GBM	Weighted median	192	2.21 (0.63-7.78)	0.216
Total fatty acids (TFA)	Glioblastoma (GBM)	finn-b-C3_GBM	IVW	58	0.66 (0.28-1.59)	0.358
Total fatty acids (TFA)	Glioblastoma (GBM)	finn-b-C3_GBM	Weighted median	58	1.54 (0.36-6.54)	0.559
